# Supplementary material for: IL-34 Actions on FOXP3+ Tregs and CD14+ Monocytes Control Human Graft Rejection
Source: Front Immunol. 2020 Aug 11;11:1496. doi: 10.3389/fimmu.2020.01496 (PMC7431608; doi:10.3389/fimmu.2020.01496)
Supplement: Supplementary file 1 [file Table_1.xlsx]

## Sheet: Feuil1
Panel	Marker	Clone	Fluorochrome	Provider
CSF-1R staining on monocyte subsets	CD335	9E2/Nkp46	PerCpCy5.5	Biolegend
	CD56	B159	PE	BD Biosciences
	CD115	9-4D2-1E4	AF647	BD Biosciences
	CD14	M5E2	FITC	BD Biosciences
	CD16	3G8	PeCy7	BD Biosciences
	viability	NA	DAPI	Invitrogen
PTPzeta staining on monocyte subsets	PTPzeta	Polyclonal	AF488	Bioss Antibodies
	CD14	M5E2	PE-Cy7	BD Biosciences
	CD16	3G8	PE	BD Biosciences
	viability	NA	DAPI	Invitrogen
CD138 staining on monocyte subsets	CD138	MI15	AF647	BD Biosciences
	CD14	M5E2	PE-Cy7	BD Biosciences
	CD16	3G8	PE	BD Biosciences
	viability	NA	DAPI	Invitrogen
CSF-1R staining on Tregs	CD45RC	MT2	A488	IQProduct
	CD25	M-A251	APC-H7	BD Biosciences
	CD127	hIL-7R-M21	PE	BD Biosciences
	Foxp3	PCH101	PerCPCy5,5	eBiosciences
	CD115	9-4D2-1E4	AF647	BD Biosciences
	CD3	SK7	PeCy7	BD Biosciences
	CD8	RPA-T8	PeTR	BD Biosciences
	viability	NA	V450	eBiosciences
Sorting of monocyte subsets	CD16	3G8	FITC	BD Biosciences
	CD14	M5E2	PeCy7	BD Biosciences
	viability	NA	DAPI	Invitrogen
Phenotype of IL-34-differentiated macrophages	CD36	HIT2	PE	BD Biosciences
	viability	NA	eF506	eBiosciences
	CD11b	ICRF44	PB	BD Biosciences
	CD206	19.2	FITC	BD Biosciences
	CD209a	DCN46	APC	BD Biosciences
	TRAIL	RIK-2	Biotin + PeCy7 streptavidin	BD Biosciences
	viability	NA	eF506	eBiosciences
	CD14	M5E2	PeCy7	BD Biosciences
	CD163	GHI/61	PE	BD Biosciences
	CD169	7-239	AF647	BD Biosciences
	HLA-DR	L243	V500	BD Biosciences
	CD80	L307.4	APC-H7	BD Biosciences
	CD1a	HI149	FITC	BD Biosciences
	viability	NA	V450	eBiosciences
Classical monocyte sorting	CD3	OKT3	purified (depletion)	european collection of authenticated cell cultures ECACC
	CD19	HIB19	purified (depletion)	BD Biosciences
	CD16	3G8	purified (depletion)	european collection of authenticated cell cultures ECACC
	CD14	M5E2	PeCy7	BD Biosciences
	viability	NA	DAPI	Invitrogen
IL-34 s CSF-1 signaling in classical monocytes	phospho-Akt (Ser473)	D9E	AF647	Cell signaling Technology
	phospho-Erk1/2	D13.14.4E	AF647	Cell signaling Technology
IL-34-expanded PBMCs	CD3	SK7	PeCy7	BD Biosciences
	CD4	RPA-T4	PerCPCy5,5	BD Biosciences
	CD25	M-A251	APC-H7	BD Biosciences
	CD45RC	MT2	A488	IQProduct
	Foxp3	259D/C7	APC	BD Biosciences
	viability	NA	V450	eBiosciences
CD8+Treg sorting	CD3	SK7	PeCy7	BD Biosciences
	CD8	RPA-T8	APC	BD Biosciences
	CD45RC	MT2	A488	IQProduct
	viability	NA	DAPI	Invitrogen
IL-34-CD8+Treg phenotype	CD28	CD28.2	BV421	BD Biosciences
	CD27	M-T271	AF700	BD Biosciences
	CD45RA	HI100	BV786	BD Biosciences
	IL-34	578416	PE	R&D system
	IFNγ	B27	PE-CF594	BD Biosciences
	viability	NA	yellow	eBiosciences
	GITR	REA841	PE	Miltenyi Biotec
	CD154	TRAP1	APC-H7	BD Biosciences
	TGFβ1	TW4-9E7	PE-CF594	BD Biosciences
	Tbet	O4-46	BV711	BD Biosciences
	viability	NA	yellow	eBiosciences
	PD-1	EH12.1	PE	BD Biosciences
	CD127	hIL-7R-M21	PE-CF594	BD Biosciences
	HLA-DR	L243	V500, APC-H7	BD Biosciences
	CD103	Ber-ACT8	BV711	BD Biosciences
	FOXP3	259D/C7	AF647	BD Biosciences
	viability	NA	yellow	eBiosciences
Phenotype of human PBMCs in mice	CD14	M5E2	FITC	BD Biosciences
	CD56	B159	PE	BD Biosciences
	CD19	HIB19	V450	BD Biosciences
	CD3	SP34-2	APC	BD Biosciences
	CD16	3G8	PeCy7	BD Biosciences
	hCD45	HI30	PerCPCy5,5	BD Biosciences
	mCD45	30-F11	APC Cy7	BD Biosciences
	viability	NA	eF506	eBiosciences
Phenotype of human Tregs in mice	hCD45	HI30	PerCPCy5,5	BD Biosciences
	CD8	SK1	BV510	BD Biosciences
	CD3	SK7	PeCy7	BD Biosciences
	CD45RC	MT2	A488	IQProduct
	CD25	M-A251	APC-H7	BD Biosciences
	CD127	hIL-7R-M21	PE	BD Biosciences
	viability	NA	V450	eBiosciences
